# Supplementary material for: Circadian rhythm disruption declines oocyte quality for fertility via PTEN/AKT pathway
Source: Protein Cell. 2025 Sep 24;17(3):268–73. doi: 10.1093/procel/pwaf080 (PMC12987567; doi:10.1093/procel/pwaf080)
Supplement: pwaf080_Supplementary_Data [file pwaf080_supplementary_data.zip]

Archive with 4 entries (3 files):
- pwaf080_Supplementary_Data/
- pwaf080_Supplementary_Data/Supplementary_Materials_10.pdf.3_with_figures
- pwaf080_Supplementary_Data/Supplementary_Materials_9.16_R_clean.docx
- pwaf080_Supplementary_Data/Supplementary_Materials_9.docx.16_R_clean
